# Supplementary material for: Case Finding of Mild Cognitive Impairment and Dementia and Subsequent Care; Results of a Cluster RCT in Primary Care
Source: PLoS One. 2016 Jun 16;11(6):e0156958. doi: 10.1371/journal.pone.0156958 (PMC4910994; doi:10.1371/journal.pone.0156958)
Supplement: S1 Table — (XLS) [file pone.0156958.s006.xls]

## Sheet: Blad1
Respnr	Cognitive classification	Left practice or deceased ?
	1= Cognitive functioning normal for age	1= Died
	2= Mild cognitive impairment	2= Left the practice
	3= Dementia syndrome	3= Long term care facility
	4= Cognitive impairment other cause (e.g. retardation, CVA, traumatic brain injury)
	5= Unknown or no recent contact
